# Supplementary material for: Sequential fear generalization and network connectivity in trauma exposed humans with and without psychopathology
Source: Commun Biol. 2022 Nov 21;5:1275. doi: 10.1038/s42003-022-04228-5 (PMC9681725; doi:10.1038/s42003-022-04228-5)
Supplement: Supplementary file 4 — Supplementary Data 1 [file 42003_2022_4228_MOESM4_ESM.xlsx]

## Sheet: Signatures7136_datafile_Network
		RS Network FC
SubID	Group	SN@S1@oCS-	SN@S1@GS1	SN@S1@GS2	SN@S1@GS3	SN@S1@CS+	SN@S1@vCS-	SN@S2@oCS-	SN@S2@GS1	SN@S2@GS2	SN@S2@GS3	SN@S2@CS+	SN@S2@vCS-	RECN@S1@oCS-	RECN@S1@GS1	RECN@S1@GS2	RECN@S1@GS3	RECN@S1@CS+	RECN@S1@vCS-	RECN@S2@oCS-	RECN@S2@GS1	RECN@S2@GS2	RECN@S2@GS3	RECN@S2@CS+	RECN@S2@vCS-	pDMN@S1@oCS-	pDMN@S1@GS1	pDMN@S1@GS2	pDMN@S1@GS3	pDMN@S1@CS+	pDMN@S1@vCS-	pDMN@S2@oCS-	pDMN@S2@GS1	pDMN@S2@GS2	pDMN@S2@GS3	pDMN@S2@CS+	pDMN@S2@vCS-	LECN@S1@oCS-	LECN@S1@GS1	LECN@S1@GS2	LECN@S1@GS3	LECN@S1@CS+	LECN@S1@vCS-	LECN@S2@oCS-	LECN@S2@GS1	LECN@S2@GS2	LECN@S2@GS3	LECN@S2@CS+	LECN@S2@vCS-
3	TEHC	1.46697	1.97026	1.61497	1.43609	0.925038	0.950834	#NULL!	#NULL!	#NULL!	#NULL!	#NULL!	#NULL!	-1.35078	-1.55435	-0.0377155	-1.22115	-0.433785	-0.468611	#NULL!	#NULL!	#NULL!	#NULL!	#NULL!	#NULL!	-0.406009	-0.800096	-0.411895	-0.290313	-1.01333	-1.05466	#NULL!	#NULL!	#NULL!	#NULL!	#NULL!	#NULL!	0.239547	0.628051	1.07579	0.91824	1.34416	1.10425	#NULL!	#NULL!	#NULL!	#NULL!	#NULL!	#NULL!
4	TEHC	-0.778051	-0.17355	-0.643355	-0.217206	-0.598427	-1.93623	#NULL!	#NULL!	#NULL!	#NULL!	#NULL!	#NULL!	0.572599	-0.0375994	0.562232	0.0567661	-0.722704	0.561089	#NULL!	#NULL!	#NULL!	#NULL!	#NULL!	#NULL!	1.04711	-0.293717	0.0736327	-0.116196	0.0325712	0.162083	#NULL!	#NULL!	#NULL!	#NULL!	#NULL!	#NULL!	0.52928	0.359432	0.814635	0.514878	0.502781	0.315046	#NULL!	#NULL!	#NULL!	#NULL!	#NULL!	#NULL!
8	TEPG	-0.262258	0.221157	-0.0588493	-0.281148	-0.137019	0.0328704	-0.251813	-0.827233	-0.0621489	-0.595217	-0.294475	-0.0857559	1.35613	2.03199	1.26308	0.858267	2.0021	1.67486	0.708484	1.37103	0.715945	0.773646	1.13168	0.36494	0.601211	1.22374	0.291128	-0.0572047	1.047	0.883766	-0.227546	-0.513962	-0.555346	-0.241879	-0.0387678	-0.405074	0.254587	0.572863	0.303504	-0.503812	0.149296	0.0549641	0.349166	-0.150286	-0.478093	-0.360079	-0.350458	0.224891
9	TEPG	0.779019	0.540595	0.434761	0.0526851	0.167715	0.351675	-0.412756	-0.506263	-0.346838	0.258565	-0.748005	0.232488	0.63327	0.346137	-0.128409	0.627739	-0.140941	0.67609	0.525909	0.000858154	0.0435812	-0.219898	0.77892	0.924682	-0.208941	-0.775505	-0.527625	-0.574852	-0.597113	-1.0917	-0.61267	-0.849747	-0.444132	-1.1753	-0.13148	0.226916	0.0682351	0.267513	-0.712033	0.292931	-0.129614	-0.255793	-0.304498	-0.544091	-0.181421	-0.520581	0.136349	1.04121
11	TEPG	-0.505317	-0.458431	-0.307327	-0.190478	0.0300236	0.135221	#NULL!	#NULL!	#NULL!	#NULL!	#NULL!	#NULL!	2.37682	1.54518	2.04776	1.73283	1.69686	1.33707	#NULL!	#NULL!	#NULL!	#NULL!	#NULL!	#NULL!	-0.604455	-1.12266	-0.860915	-1.58692	-0.84855	-1.45335	#NULL!	#NULL!	#NULL!	#NULL!	#NULL!	#NULL!	-1.05028	-1.68334	-1.41657	-1.47275	-1.68113	-1.36831	#NULL!	#NULL!	#NULL!	#NULL!	#NULL!	#NULL!
12	TEPG	1.95155	1.69814	2.18409	2.50244	1.72833	2.42758	1.41642	0.538353	1.23436	0.984868	0.811284	0.718783	0.257624	0.253235	0.582207	0.691855	-0.473778	-0.267748	1.11376	0.50587	0.546862	1.00142	1.09775	1.31027	0.155005	0.11676	-0.74042	-0.315832	-0.405692	-0.314728	-0.63671	-1.13582	-0.452635	-0.821851	-0.949867	-0.414141	0.235901	0.447563	0.685995	0.115897	0.813927	0.0300337	0.728131	0.921085	1.14662	0.649537	0.34499	0.796921
13	TEHC	0.225792	1.49035	1.5975	1.06487	1.291	1.48887	1.31295	1.07337	0.787001	0.509643	0.762869	0.518355	-0.103249	-0.433432	-0.547543	-0.371063	0.330283	-0.448424	0.250211	-0.696125	-0.595815	0.0772664	0.957032	0.421035	-0.139302	-0.225368	-0.142505	-0.520611	-0.128221	-0.514691	-0.128284	-0.564918	-0.577665	-0.725167	-0.421431	-0.511027	0.307667	-0.190003	0.232597	0.20632	0.28337	-0.00143621	0.472726	0.871315	1.04714	0.851771	0.40044	1.70601
14	TEPG	0.476892	0.0375895	-0.743562	0.0271945	-0.0795536	-0.00616635	0.751781	0.770041	0.32219	1.31393	1.00728	0.502842	-0.189895	0.260321	0.256532	0.567112	-0.0829633	-0.638842	-1.22826	-0.530138	-0.77742	-0.40685	-0.378214	-0.3035	-0.568063	0.299452	0.645828	0.72783	-0.45434	-0.342526	-1.43715	-0.168841	-0.833101	-1.06873	-0.416327	-0.950521	-0.113181	0.75261	1.03766	0.735274	-0.0574556	0.422071	-0.491081	-0.485582	-0.488137	-0.935313	0.0256326	-0.101052
18	TEHC	1.00364	0.447689	1.81453	1.85883	1.35663	0.833049	1.32476	0.886475	1.11464	1.11818	1.4144	0.554747	0.308522	1.49509	1.32508	1.28707	0.358468	0.336838	0.846722	0.480009	0.0922787	0.32498	0.413998	0.758111	0.187173	-0.232226	0.136415	0.0239478	-0.766497	-0.380554	-0.762039	-1.09081	-1.10865	-0.473612	-0.746598	-0.487339	0.246289	0.186416	-0.678983	-0.349034	-1.15676	-0.661881	-0.266733	-1.08153	-0.609853	-0.96094	-0.423122	-0.365264
20	TEPG	0.578168	-0.0219674	0.553056	0.431923	-0.145388	0.0797857	0.0102555	-0.208462	0.0367123	0.469549	0.14128	-0.666755	-0.888398	-0.247132	0.0601979	0.952026	0.475147	-0.782993	0.0629856	0.370393	0.704572	0.849065	0.991367	0.609473	-0.362795	-0.917999	0.819019	0.625272	0.00874916	0.162612	-0.272537	-0.666309	-1.25295	-0.468368	0.377159	-0.976067	0.177579	0.177933	1.14743	0.931013	1.0606	0.542197	0.517349	0.44742	-0.459947	-0.00768506	0.843336	0.271712
23	TEPG	0.194124	0.55816	0.137166	1.24691	0.0301508	0.113696	0.0488289	-0.075533	0.69301	0.169015	-0.360589	-0.644614	0.743607	1.62159	1.137	0.833915	1.18157	1.19881	1.3232	1.84324	0.624958	1.37072	1.57208	2.3013	0.418183	0.863803	0.0294163	-0.286473	1.15993	2.0323	0.709832	0.888442	0.220412	0.212637	0.478244	1.49017	0.832595	0.408041	0.2754	-0.619467	1.35948	1.5503	0.694054	0.601736	-0.564222	0.0885889	-0.0126345	1.57704
24	TEPG	0.205913	0.708184	0.0837191	0.504717	0.491844	0.403489	#NULL!	#NULL!	#NULL!	#NULL!	#NULL!	#NULL!	0.200614	0.645735	0.194719	0.877233	0.0896124	0.715056	#NULL!	#NULL!	#NULL!	#NULL!	#NULL!	#NULL!	2.19e-05	0.299312	0.319235	0.580098	-0.427395	-0.0970425	#NULL!	#NULL!	#NULL!	#NULL!	#NULL!	#NULL!	0.768898	0.582571	0.435948	0.160225	-1.20636	-0.43633	#NULL!	#NULL!	#NULL!	#NULL!	#NULL!	#NULL!
26	HC	0.314073	0.394719	0.100521	-0.0961805	1.05497	0.509978	-0.356622	-0.659217	0.216516	-0.0822794	0.679343	0.352398	-0.707336	-0.993738	-0.813471	0.703515	0.27603	-1.15648	0.0819686	1.16155	0.463502	1.58699	0.52985	0.173959	-0.740902	-1.35471	-1.44391	-0.833447	0.237598	-0.981168	-0.377698	-0.587806	-1.2089	0.0196821	-0.128772	-0.350857	0.185941	-0.0560919	0.774132	-0.108413	-0.411027	1.35673	-0.232984	1.40725	-0.117056	-0.439003	-0.636462	0.497572
27	TEPG	0.949317	1.05053	1.89088	1.51834	0.449597	0.599032	#NULL!	#NULL!	#NULL!	#NULL!	#NULL!	#NULL!	-0.173104	0.378903	-0.27203	-0.175171	-0.701385	-0.517427	#NULL!	#NULL!	#NULL!	#NULL!	#NULL!	#NULL!	-0.0664677	0.165363	-0.674292	-0.573607	-0.701814	-0.615256	#NULL!	#NULL!	#NULL!	#NULL!	#NULL!	#NULL!	0.499092	0.38123	0.49245	0.846388	0.262754	0.894629	#NULL!	#NULL!	#NULL!	#NULL!	#NULL!	#NULL!
28	TEPG	0.0309054	0.318135	-0.0881306	0.345954	0.632203	0.367603	0.160621	0.237586	0.0107939	0.161302	0.602567	0.68368	-0.402939	-0.200279	-0.630583	-0.200159	0.492619	0.1943	-0.316719	-0.54933	-0.299396	0.016602	-0.16525	-0.240214	-0.0518203	-0.531721	-0.506341	-0.133139	0.0906106	-0.208587	0.0616429	-0.601537	-0.723091	-0.20287	-0.0993315	-0.463373	0.627977	0.302141	0.819902	0.943997	0.574481	0.358983	0.490814	0.112064	0.256575	0.754975	0.660528	0.337071
29	TEHC	1.37455	0.478864	0.865298	1.17493	0.60312	0.668105	0.60276	1.03033	0.191151	-0.458269	0.147575	0.269244	-0.820821	-0.0585672	-0.445886	-0.143336	-0.897858	-0.272165	0.18047	0.570868	0.255495	-0.221701	1.10311	0.310935	-0.544046	0.154881	-0.200274	-0.243692	0.735551	-0.261269	-1.53787	-1.01446	-0.644043	-0.304069	-0.561072	-1.87923	-0.176177	0.264465	-0.181594	0.0921455	0.386341	0.266135	-1.63312	-1.30126	-1.28347	-0.238936	-1.13308	-1.50078
31	TEHC	0.913083	-0.422432	0.75348	0.630565	0.583044	0.70318	-0.50286	0.212265	0.195091	-0.44397	-0.207196	-0.462496	-0.15508	0.51254	-0.0591276	0.673734	0.730892	0.643113	0.930864	0.730589	0.606854	1.41154	1.42465	0.430008	-0.155354	0.0644471	-1.20614	-0.344385	-0.274972	0.669739	-0.45915	0.375647	-0.935441	-0.51508	-0.659861	0.391522	0.0299816	0.521542	-0.852807	0.272183	-1.17166	0.107308	-0.203764	1.10401	0.0425574	-0.19922	-0.119807	0.725386
32	TEPG	0.543147	0.550309	0.33904	0.0799512	0.372931	1.03366	0.512916	0.560372	0.918592	0.892695	1.04129	0.599112	0.64549	-0.730745	0.0849291	-0.529144	0.749534	0.367081	-0.821695	-0.105525	-0.234244	-0.508489	-0.602962	-0.620956	0.407901	-1.06974	-0.795916	-0.928424	-0.00844546	0.039527	-0.466978	-0.12268	0.500019	-0.23159	-0.20593	-1.13743	-0.173255	0.329346	-0.26822	0.915787	-0.0874515	-0.115827	0.305287	0.0371601	0.706484	0.854678	0.0268582	1.44924
33	HC	1.30588	1.33347	1.23836	1.18768	1.14016	1.17009	0.64209	0.276575	0.270686	0.613041	0.226175	0.267622	-0.540637	-0.622557	0.00911112	-1.00244	0.0856111	-0.670394	-1.07363	-0.700617	-0.785266	-0.585603	-1.03952	-1.02944	0.721513	0.372311	0.475022	0.636112	0.90222	1.18232	0.319006	0.464457	0.286036	-0.404423	0.530478	0.237008	0.481527	-0.547055	-0.286227	-0.802633	-0.443177	-1.05797	0.383086	0.350042	-0.0847444	-0.0752692	0.00178628	0.455253
36	HC	0.705138	1.02243	1.00822	0.885845	0.395845	0.230849	0.677811	0.00571892	-0.224919	0.425876	0.477888	0.513409	-0.432123	-0.724169	0.379266	-0.049727	0.502064	-0.296747	0.384194	-0.116827	-0.395905	-0.417615	-0.0737785	0.612441	0.304585	0.608689	0.289862	0.459433	0.647885	0.662078	0.083264	0.202584	-0.651043	0.00386647	0.279809	-0.0207233	1.45447	1.01754	2.39832	2.02508	1.36092	1.64705	1.40952	1.44893	1.47871	0.212317	0.856319	1.37285
38	TEHC	1.05313	0.679107	1.27177	1.05941	1.35254	0.192723	0.719824	1.10777	1.13985	1.17225	0.779704	1.42115	-0.844927	-1.36173	-0.468694	-0.580572	-0.674186	-0.180716	0.0864655	0.511639	0.359922	-0.037655	0.612095	0.1916	-0.159856	-0.903726	-0.632218	-0.353728	-1.10548	-0.845978	0.044337	0.15883	0.763386	0.0281185	-0.19977	0.477757	0.981898	0.376908	0.0749339	1.33668	0.875372	0.399662	1.13261	0.403943	0.714506	0.765878	0.840921	0.36207
39	TEHC	0.192043	-0.199179	-0.361529	-0.286171	-0.183091	0.0186863	0.727199	-0.00974984	0.705701	0.838751	0.406584	0.487285	-0.668982	-0.379446	0.0766085	0.188986	0.268943	0.474177	0.534992	0.41459	0.818991	1.10605	0.722182	1.10948	-0.311676	-1.458	-0.834146	-0.125025	-0.324112	-0.243572	-0.115584	-0.806848	-0.197104	0.0508662	0.348969	0.0790012	0.955124	-0.34101	-0.602212	-0.0147011	0.304149	-0.11262	-0.401382	-0.442737	-0.530261	-0.775151	-0.138763	-0.278956
40	TEHC	1.00715	0.978086	0.30903	0.735294	0.967322	0.744114	1.01915	0.412011	0.906538	0.593668	0.288233	0.820059	0.541729	0.363854	1.50658	2.28965	1.40314	-0.00315331	0.00491513	0.0974484	0.135566	1.39103	2.06509	0.624718	0.334608	-0.643158	0.305508	1.12485	0.398331	-0.022387	-0.56241	-0.56814	0.157375	0.436585	0.131276	-0.138083	0.614464	0.632896	1.16668	1.50889	1.33951	0.729237	-0.113754	0.462834	0.282567	1.05339	1.47524	0.392789
42	TEHC	0.481837	0.95298	0.732317	1.44097	0.739291	0.583348	1.65948	1.50377	2.134	1.07545	1.2396	1.35794	-0.936433	-1.716	-1.1047	-1.45205	-1.00027	-1.01158	0.0402897	0.189115	-0.456428	-0.0863227	-0.655439	0.281806	-0.293399	-0.789727	-0.121121	-0.705936	-0.417455	-0.621018	-1.64972	-0.884453	-0.700715	-0.782524	-1.06439	-1.06084	-0.205341	-0.224821	0.343169	-1.13296	1.10039	0.668204	-0.278497	0.316558	0.690536	0.305296	-0.500911	0.842824
43	TEPG	0.236263	0.241002	-0.583268	-0.338257	-0.240763	-0.501224	-0.55125	-0.103616	-0.821282	0.113689	-0.418138	-0.772465	-0.152033	0.144868	0.680425	0.482355	0.861372	0.850552	1.18029	1.37646	1.83029	0.820845	0.830721	1.86667	-1.51079	-0.915608	-1.05662	-1.29643	-0.762281	-1.02912	-0.283949	-0.28911	-0.833988	-0.530159	-0.0774636	0.322177	0.750299	0.62843	-0.157017	0.654915	0.0539147	0.520748	0.308329	0.58368	-0.027881	0.34185	1.23318	0.915371
44	TEPG	-0.0478673	0.277463	0.255384	0.127648	0.466122	0.134762	0.00205133	0.37083	0.92146	-0.251596	0.385833	0.176338	1.53488	0.970417	1.57824	1.43986	1.28376	1.55858	0.568466	-0.0299097	0.0642302	1.03012	0.226504	-0.771366	1.71282	0.912878	1.32194	0.444991	1.14576	1.75465	0.116218	-0.31357	-1.04241	0.360627	0.457156	0.0818812	-0.893809	-0.698229	-0.4846	-0.601482	-0.952267	-1.35016	0.773103	0.528276	-0.804583	0.632707	-0.00380808	0.218755
46	TEHC	-0.55096	-5.31e-05	-0.461043	0.00945439	-0.50389	-0.741949	0.689272	0.829285	0.966659	0.440599	0.649171	0.415749	0.432461	-0.69625	0.184423	0.101881	-0.662024	0.0895553	1.0267	0.676156	0.976943	1.31208	0.00270111	1.04318	0.385229	0.602118	0.751874	0.414954	0.594295	1.09495	-0.21223	-0.0624614	0.21111	0.147228	-0.467703	0.814213	0.85764	1.96454	1.60512	0.62489	1.07383	2.07996	-0.195651	-0.164667	-0.221251	0.701888	0.457672	0.565934
47	HC	0.157255	0.365508	0.913683	0.0736595	0.512495	-0.0467212	1.4742	0.622523	0.914635	0.350279	0.0515852	0.751372	-0.345679	0.384573	0.923847	1.28407	0.762242	0.0615259	-0.684962	-0.362074	-0.155807	-0.0712122	0.761155	-0.41662	0.109891	0.711114	0.63722	-0.141271	-0.0935039	-0.00740935	-0.855286	-0.0924337	-0.0514123	-1.5638	-1.03435	-0.767134	0.323173	-0.51377	-1.35859	-1.71593	-0.498706	0.284108	-1.0587	-0.121057	-0.363287	-1.03547	-0.381421	0.4881
48	TEPG	0.679095	0.64839	0.893266	0.552456	0.549835	0.515198	0.226493	0.920978	0.43684	0.0185149	-0.0794035	-0.127653	2.20568	2.31965	2.58132	2.23717	2.1331	2.26477	0.693398	1.12112	0.637931	1.36927	2.04403	1.30093	1.58253	0.713222	1.52536	0.792025	0.338834	1.44495	0.182573	0.170867	-0.221573	0.199654	0.359292	0.652062	0.701065	-0.300613	0.441701	0.822359	-0.219489	0.881268	-0.0216468	0.145151	0.202932	0.885867	0.832993	1.25882
49	HC	-0.216661	-0.212203	-0.0955493	-0.125519	-0.607641	-0.338303	0.0875808	0.0823346	0.0302694	0.364505	0.527513	0.649558	-1.32535	-0.880989	-0.842296	-0.86624	-1.0992	-1.4955	-1.47478	-0.90771	-0.695214	-1.26265	-0.912148	-0.608549	-0.108347	-0.457783	-0.128611	-0.546499	-0.151048	-0.494964	-1.38377	-1.05586	-0.649567	-0.904606	-0.775147	-0.424774	0.905276	1.18286	0.899206	0.800719	1.38402	0.873275	0.859804	0.836253	0.516014	0.607926	0.612962	1.03207
50	TEPG	-0.816154	0.585605	0.815654	0.0435773	0.520983	0.347386	-0.364601	0.907324	0.212067	0.282892	-0.38075	-0.182187	0.554017	1.07844	-0.0713074	0.177403	0.121771	0.564474	0.340245	0.71878	0.622198	0.110766	-0.274086	-0.0664751	-0.261722	0.340853	0.173255	0.430106	0.169954	-0.00412804	-0.376043	-0.428064	-0.16875	-0.21509	-0.130466	-0.28484	-0.885158	-0.742439	0.221425	-0.252985	-0.274226	-0.541379	-0.0906328	-0.0580405	-0.368695	0.113459	0.379019	-0.390985
51	TEHC	0.614609	-0.0628289	0.154822	0.0486638	0.294156	0.37739	0.862802	0.635473	0.554294	0.569506	0.959325	0.856487	-1.04242	0.115605	-0.238875	-0.138471	-0.87699	-0.800413	-0.42491	-0.871984	-0.860206	-0.566504	-0.628211	-0.754675	0.270692	-0.524083	-0.24494	-0.487901	-0.688866	0.427445	0.966377	-0.216107	0.0427908	-0.298814	-0.378757	-0.163567	0.445056	-0.0854595	-0.492918	0.129375	-0.804939	0.209273	-0.0531145	-0.421043	0.31975	-0.684161	-0.159759	-0.696852
52	TEHC	-0.461103	-0.652997	-0.135134	-0.234889	-0.280079	0.0486371	0.0895744	-0.442652	0.353252	0.32832	0.411201	0.799015	0.698852	0.73074	-0.189031	0.252193	-0.399442	-0.123845	-0.0181916	-0.185231	-0.414008	0.117289	-0.608277	0.766675	-0.646708	-0.480771	-1.39521	-1.41512	-1.2957	-1.20681	-1.26305	-0.963575	-1.76413	-0.952532	-1.26389	-0.496552	1.03155	1.92303	1.01905	1.04556	0.165513	-0.269838	-0.465965	0.820088	-0.622015	0.854919	-0.577328	0.0352355
54	TEHC	0.0578962	-0.242408	0.249482	0.153125	0.432162	0.320852	0.0554576	0.755041	1.25369	0.515529	0.837141	1.36002	0.129089	1.38052	-0.0690051	0.741229	0.0145578	0.49441	0.145743	0.756123	1.36601	0.874188	1.31213	0.17499	-0.0739108	0.572732	-0.557148	0.619521	-0.506413	0.23129	-1.06654	-0.545163	-0.408011	-1.05492	0.78688	-0.256904	-0.173341	0.829752	-0.493416	0.93938	-0.317252	0.679295	-1.02822	0.143965	-0.519905	-0.694739	0.125318	0.14535
56	HC	-0.095221	0.226411	0.593727	0.0578808	0.498618	0.284254	0.186393	0.142197	-0.0825636	0.0355506	0.186614	0.315796	-0.377665	0.115506	-0.188544	-0.860521	-0.7388	-0.0603977	0.202491	0.273065	-0.165849	-0.0840314	-1.39472	-0.274853	-0.927581	-0.379232	-0.654464	-1.16193	-0.333815	-0.221481	0.303196	-0.0343889	-0.40579	0.307664	-0.982209	0.628988	0.462458	0.472172	0.551788	0.171536	0.191973	1.18311	0.236618	0.795789	0.756981	0.83308	-0.254813	0.741727
57	HC	0.354333	0.479857	0.535862	0.395245	-0.197014	0.248235	0.197382	0.597836	-0.175689	-0.137562	-0.380126	0.382912	0.31821	0.531727	-0.263762	-0.0308675	0.00157452	0.507131	0.0387206	-0.897039	0.104786	0.298169	0.0812674	-0.587249	-0.598391	-0.562307	0.498637	-1.18896	0.437073	0.0106391	0.237595	-0.679694	-0.0713043	-0.945336	-0.344089	-0.380399	0.779403	1.0453	0.712729	0.566663	0.0325988	0.431534	0.724477	0.0770581	0.675551	1.12346	0.526182	0.447025
58	HC	0.533814	0.187818	0.123108	0.115227	0.394287	0.349161	0.292819	0.377288	0.147923	0.402655	0.675768	-0.111152	-0.0174644	0.153159	0.141263	-0.0596948	0.793968	-0.0769422	0.132216	-0.527716	0.244596	0.440609	0.491149	-0.336657	0.237403	-0.267724	0.0742566	0.0543944	0.549284	0.0267461	0.0789925	0.439496	-0.148619	0.289481	0.0890364	0.0849152	-1.00572	0.157507	-0.187893	0.031425	-0.276819	0.210116	-0.27755	0.65012	-0.067337	0.567504	1.10277	-0.698468
59	HC	1.31331	1.29266	1.74879	1.60949	2.41491	1.74112	0.472709	0.1398	0.288117	0.308597	0.602041	0.408966	0.515967	0.983341	0.020108	0.632853	-0.0344049	0.619762	0.148748	-0.321426	-1.17981	0.749535	-0.401134	0.492203	-0.744082	-0.280553	-0.693281	-0.914001	-0.925375	-1.08761	0.538306	0.28245	-0.759582	0.893287	-0.284471	0.443323	0.547313	-0.288449	0.388658	-0.475977	-0.626404	-0.093395	0.300574	0.918038	0.725925	0.258378	-0.0739844	0.0338518
60	HC	1.00705	0.583571	0.872846	0.626567	0.762862	0.613466	0.0427678	0.22965	0.261029	0.312462	0.58266	-0.128695	1.0336	1.41897	1.04627	1.43705	0.831849	1.37621	0.951092	0.897063	1.00768	0.927488	0.730111	1.42888	-1.00663	-0.707621	-1.43937	-0.901493	-0.807497	-0.62529	-1.46721	-0.636041	-0.850192	-0.878875	-0.924453	-1.13098	0.285698	0.633989	-0.271887	0.411073	0.297294	0.371577	0.547356	0.664239	0.436112	0.248481	0.373395	0.913668
61	TEHC	0.247695	-0.119575	0.10055	-0.0525517	0.62509	0.285417	-0.74729	-0.328542	-0.17543	-0.741798	-0.7272	0.121909	-0.196159	0.0275687	0.483829	0.279349	0.0688327	-0.404903	0.709924	0.326792	0.45203	0.481152	0.376382	0.176452	-0.104078	-0.138546	0.167518	0.178326	0.0829305	0.068367	0.370252	-0.364469	-0.20322	-0.100669	0.267412	0.581761	1.10925	0.424581	1.16943	1.17085	0.10732	0.17106	1.14878	0.910802	0.528125	0.849633	0.770827	0.708208
62	TEPG	0.06318	-0.249577	-0.428786	0.559279	-0.447668	-0.349801	0.543454	-0.0763235	0.126747	0.328052	0.0127885	0.0914184	0.567488	0.317719	0.332792	-0.534534	1.00604	0.723427	0.0910668	0.234223	0.110623	-0.319929	0.258454	-0.409947	0.826308	0.619557	1.10662	0.506492	1.29058	1.07164	0.612569	0.227309	-0.10402	-0.143099	0.434668	-0.125701	0.909515	1.11815	0.256408	0.686157	0.953545	0.361539	-0.0855999	1.55369	0.809807	1.36649	1.08359	1.06002
63	HC	1.53912	0.518272	0.447848	0.805238	1.57012	0.543279	0.810997	0.0421627	0.445141	-0.117379	0.176467	0.861935	0.0810937	0.135963	0.850538	1.54729	-0.307893	0.710443	0.665321	1.06346	0.0140552	0.508773	0.369868	0.86988	0.102323	0.434706	-0.0214749	0.893681	0.394389	0.710072	-0.521499	-0.0407934	-0.396592	-0.929073	-0.510935	-0.0333894	-0.684926	-0.712124	0.0827299	-0.0984558	-0.310826	-0.414896	-0.220588	-0.0435032	0.224851	-0.609849	-0.906113	-0.494234
64	HC	0.159557	-0.060978	-0.295154	0.136805	-0.279749	-0.294619	0.177214	-0.745214	-1.35147	-0.921171	-0.86143	-0.189202	-0.462256	-0.157025	-0.949201	0.188612	-0.366321	-1.09565	-0.162953	-0.760735	-1.63203	-1.02496	-0.747122	-0.870457	-0.0436595	0.0421914	-0.845806	-0.211513	-0.10959	-0.859031	0.451011	-0.304146	-0.798295	-0.681181	-0.239151	-0.640085	-0.0153539	1.82813	0.975918	0.820513	0.576532	0.916357	1.01346	0.625321	1.13488	0.500642	1.02735	0.337402
65	TEHC	0.255627	-0.245434	-0.324751	0.170144	-0.47146	0.206719	0.441518	0.622189	0.502989	0.44781	0.260948	-0.0669453	0.157612	0.568887	0.417636	0.580603	0.846706	0.483448	0.26456	-0.0899698	0.41447	-0.196412	0.403123	0.000808501	0.202282	-0.118387	0.448298	0.165963	0.36311	-0.179301	-1.20098	-0.733683	-0.651962	-0.917867	-1.06542	-0.746271	0.128641	0.356436	0.610663	0.537928	0.733766	-0.247396	-0.464903	-0.0522621	0.0658611	0.195593	0.141554	0.398991
67	TEHC	0.434056	0.828879	0.638818	0.550343	0.560324	0.109737	0.601375	0.456222	0.350151	0.463335	0.456489	0.292573	-0.462115	-0.285103	0.559432	0.17371	0.0146186	0.411253	0.558814	0.651785	0.820014	0.264561	0.521257	1.79673	-1.51146	-1.53226	-0.83881	-1.06276	-0.94411	-0.159084	-1.09099	-1.29858	-1.04358	-0.58318	-0.754401	-0.187999	0.899513	0.251518	1.12458	0.42815	0.414902	1.26686	1.05945	1.48229	1.36145	1.00644	1.24491	1.34377
69	TEPG	-0.664619	-0.965351	-0.622251	-0.547735	-0.865802	-0.808371	0.146827	-0.0279977	0.031255	0.272641	-0.116199	0.166904	0.0926473	0.353016	0.525056	0.235697	-0.00820898	0.0446188	-0.0245466	0.300681	0.162204	0.256635	0.36626	0.158635	0.178397	-0.368127	-0.242131	-0.597304	0.0444131	-0.349097	-1.43801	-1.49737	-1.71668	-0.466432	-0.863116	-0.676231	-0.120508	-0.714268	-0.617426	-0.149852	-0.160326	0.069909	-1.07845	0.00334094	-0.538774	-0.646848	0.926174	0.149699
70	HC	0.630899	0.803202	0.0731865	0.432378	0.549971	0.0020674	0.268657	0.699405	-0.0875776	0.412128	0.319804	1.04598	0.732512	0.79209	0.569565	0.894547	-0.34448	-0.276086	0.485706	-0.570558	0.818159	0.685353	0.891759	-0.423967	0.385201	-0.000752926	-0.365013	-0.33381	-0.81918	-0.948582	-0.0232413	-0.105908	0.723779	0.306598	0.00295177	-0.280245	0.218717	-0.399908	-0.680935	-0.0901257	-0.511505	0.123195	0.790584	0.84571	0.129838	0.442217	0.281246	0.23593
71	TEPG	0.847134	0.795238	0.134341	0.455126	0.695248	0.198032	1.16061	0.795575	1.33659	1.06749	0.976353	1.05748	0.961416	1.52079	1.65013	1.61833	1.18111	1.03391	1.08865	1.44938	1.634	1.72698	0.978352	1.24413	-0.0911348	-0.144384	0.0365112	0.518409	0.150759	0.0229518	0.405258	0.36197	0.857071	0.769646	0.107645	0.366983	-1.6927	-1.0379	-0.362113	-0.441296	-0.27727	-0.898695	-1.00158	-1.02814	-1.02849	-0.914875	-0.598473	-0.402078
72	TEPG	0.219487	0.29885	0.210633	0.263137	0.0125389	0.0409671	0.0645768	-0.0911179	0.790761	0.426949	-0.0143617	0.259016	0.0376213	0.323523	0.763841	1.66109	2.74772	0.407072	0.895404	0.553666	0.433781	1.3733	1.99544	0.189245	-0.617278	-0.410362	0.128473	0.80021	1.57914	0.2368	0.534739	0.455188	-0.045556	0.912134	1.47267	0.355985	-0.63655	-0.126407	-1.28124	-0.654857	-0.118107	0.328503	0.34195	0.435466	-1.00062	-0.354618	-0.27027	0.338436
74	HC	0.169516	0.00489928	-0.272876	0.218266	-0.381124	-0.55764	-0.155676	-0.167966	0.131304	0.663245	0.0929613	1.20958	0.424617	-0.0951124	0.992382	1.67833	0.731927	0.518379	-0.462207	-0.265907	0.438076	0.629065	0.328321	-1.04171	0.204386	0.0283981	0.572422	0.627968	-0.561002	0.115426	0.74913	0.596813	0.853294	0.234502	0.170846	0.248341	0.850549	1.00878	1.19528	1.06053	0.749489	0.848184	0.876072	1.22752	1.58544	0.625495	0.825472	0.975857
75	HC	-0.311501	-0.286895	0.0885341	0.35923	0.243513	0.0648706	0.25056	0.484078	0.680676	0.260524	1.35836	0.286545	0.467522	0.197211	-1.68425	-1.14796	-0.100871	0.124884	0.214837	-0.207189	0.638992	0.292637	0.339347	0.58319	-0.364065	-1.78605	-1.83204	-1.84337	-1.42989	-1.3691	-0.866563	-1.38303	-0.326135	-0.895625	-1.53452	-0.859026	0.981568	0.669176	0.467768	0.253993	0.643747	0.881133	0.0705163	0.588961	0.325937	-0.312365	-0.141015	0.232664
76	TEPG	0.845462	1.45594	1.86672	1.71043	1.48547	0.808766	0.947916	0.961369	1.14241	1.25988	1.46697	0.940203	-0.945699	0.006435	-1.21821	-0.999205	-1.0218	-0.792817	-0.556981	-0.0707455	-0.498251	-0.245585	-0.512568	0.0617362	-1.72828	-0.310334	-1.43971	-1.62817	-2.01619	-0.0486672	-1.63646	-0.443067	-1.43369	-1.71919	-1.0464	-0.73223	0.762109	1.486	1.07422	1.12215	0.741096	1.80478	0.799307	1.24399	0.561681	0.714327	0.749163	0.878248
77	TEPG	0.649174	0.52908	-0.37032	0.620866	-0.0591012	-0.354752	0.0854037	-0.0801685	0.00312628	-0.151452	0.450014	-0.0124776	0.896317	0.358645	1.28305	0.698618	0.134094	1.17416	0.847483	1.32714	1.13949	1.29145	0.880685	1.12749	-0.197679	-0.811231	0.081051	-0.605013	-0.437001	0.0661482	0.0410387	0.390053	0.368471	0.469961	0.525811	0.257775	-0.076593	-0.510836	0.444791	-0.153647	-0.792913	0.502318	0.317095	0.483047	0.352622	0.298354	0.157871	0.162588
78	HC	0.0607778	0.121992	-0.0280366	0.143586	0.45996	-0.371945	0.478428	0.478896	0.00872146	-0.29026	0.496479	0.673245	0.636426	0.609706	1.28024	0.840661	1.37495	0.902821	-0.52085	-0.271493	0.455648	0.0768353	0.247515	-0.529497	-0.315769	-0.271406	-0.347829	-0.904546	-0.341812	0.338869	-0.974658	-1.12629	-1.22039	-1.15014	-0.702582	-0.857855	1.55043	0.664927	0.632866	0.706621	1.13831	1.04351	0.85298	0.523575	0.330314	0.385709	0.630926	1.44321
81	TEPG	-0.0189584	0.121707	-0.066414	0.244834	-0.389331	-0.196308	-0.252974	-0.0416291	-0.164831	0.0760968	-0.338016	-0.0686117	-1.13934	-1.4602	-1.35464	-1.08709	-0.980832	-1.65229	-1.06204	-1.35204	-1.70464	-1.2868	-0.47742	-0.909562	-0.170407	-0.0950962	0.192123	-0.42747	-0.577535	-0.745585	-1.0219	-0.761127	-1.40211	-1.0391	-1.03051	-0.645256	1.25341	0.645495	1.32205	0.866732	1.00839	0.974313	0.0648168	0.782162	0.164264	0.0969553	0.0253966	1.07921
82	TEHC	0.81811	1.47507	1.04608	0.44068	0.783457	1.69039	0.362194	0.964478	1.15379	0.906608	0.281054	0.934407	0.301036	-0.028605	0.150323	1.27638	1.35598	-0.183917	0.488176	0.66571	0.733313	0.825673	1.5964	0.426455	-0.779252	-0.859659	-0.926086	-1.05758	-0.445409	-1.11484	-1.32542	-0.635031	-1.23341	-1.18184	-0.82875	-0.417729	-0.148003	0.0192356	-0.463821	0.0155769	1.42006	-0.0776475	-0.799496	-0.156384	-0.347599	-0.311163	0.869159	-0.373065
83	TEHC	0.75896	0.297486	1.07382	-0.0960796	0.562605	1.04479	-0.470725	-0.0852255	0.411617	0.0328894	-0.190017	0.0605081	1.12081	1.04535	1.79345	0.951679	2.43768	1.40373	0.259335	0.474282	0.675849	1.00428	1.73036	0.822186	0.0813885	0.348205	-0.227258	-0.75032	0.317061	0.259257	-0.883744	-0.107978	-0.905822	-1.0276	-0.657853	0.391852	0.724352	0.365162	-0.170503	-0.181791	0.628925	1.0316	-0.377939	0.330721	-0.146218	0.0557918	0.276279	0.194164
85	TEHC	0.383375	0.42886	0.853232	-0.182547	0.423687	1.28246	0.647435	0.999108	1.30647	0.776455	1.37725	0.308918	0.304511	-0.0343075	-0.321003	0.348408	0.0211337	-0.983156	-0.730339	-0.286791	-0.912941	-0.744268	-0.470038	-0.557742	-0.0539168	-0.11499	-0.556291	-0.472059	-0.35498	-1.22787	-0.39556	-0.202764	-0.460202	-0.507274	-0.29764	-0.5912	0.691216	0.311594	-0.167962	0.333186	-0.0795092	-0.725565	-0.143937	-0.285321	-0.267839	-0.019377	-0.0407913	0.335672
86	HC	-0.397451	0.956766	-0.0708159	0.233081	-0.184578	-0.799562	-0.794756	-1.44842	-0.781633	-1.2712	-1.22101	-0.733083	0.61042	-0.462645	0.0197815	0.60107	1.5038	0.988355	0.921151	1.39206	0.178169	1.06848	2.26303	1.39572	-0.102745	-0.886827	-0.629603	0.468295	0.288097	0.645858	0.828349	0.418702	0.603065	0.879035	1.08704	1.20431	0.685451	-0.210025	0.875642	1.17637	0.700468	2.55972	0.58442	-0.0222014	0.169393	1.17473	0.908663	0.786999
87	HC	-0.214553	-0.123027	-0.267442	0.141827	-0.610596	-0.280494	0.151922	0.232214	0.291118	-0.303248	0.154776	0.0431779	1.49707	0.974135	1.4681	2.09562	1.72083	1.02916	0.617918	0.532014	0.269626	1.32238	0.628284	-0.0384793	0.941266	0.717475	0.685907	0.963051	0.0812273	0.769067	0.554001	-0.240442	0.28866	0.0522604	0.719267	0.62746	1.2026	0.770597	0.201362	0.51931	1.02425	0.615934	0.664033	0.43198	0.0998975	0.182634	0.664903	1.07833
88	TEHC	1.27778	1.12693	1.58754	1.16354	1.06951	0.745486	1.01399	0.603049	0.695503	1.24325	1.03562	1.3219	-0.751909	0.0122216	-0.494304	-0.0521574	-1.15601	-0.801573	-0.335131	0.0382872	-0.196011	0.0272016	-0.467798	-0.378352	0.0791871	-0.0145939	-0.0206041	-0.663168	-0.222399	-1.22021	-0.155265	0.85317	-0.214463	-0.203311	-0.633054	-0.337072	0.794243	1.37303	1.33574	1.85061	1.275	1.50247	0.610156	1.48805	1.13856	1.19494	1.10047	0.784768
91	TEHC	0.936547	0.232274	1.167	1.22645	-0.272291	0.979498	0.961687	1.29296	0.468752	1.24558	0.332269	0.320803	-0.596552	0.511674	-0.26886	0.49054	-0.553667	-0.629864	-0.21101	-1.11965	0.158352	-0.206518	-0.743921	0.981133	0.485666	1.34536	0.759261	1.19317	0.251369	0.405548	0.194676	0.219068	0.608896	0.3569	-0.00550993	0.467425	0.736967	1.00342	-0.0838859	1.07428	0.42255	-0.0583285	-0.43568	-1.43187	-0.672355	-0.294596	-0.127669	0.274815
92	TEHC	0.985806	0.9619	1.62091	1.69805	1.02273	1.04573	0.380335	0.704195	0.269841	0.395032	0.427007	0.247567	1.40609	0.339353	1.18676	1.94367	1.49959	1.07368	0.234173	1.74505	0.365887	0.216917	1.68716	1.29484	1.44027	1.18201	2.35693	1.82733	0.99081	1.67533	0.389027	1.17048	0.456847	0.247102	0.497776	-0.0815743	0.931732	-0.22774	-0.139808	0.781254	1.28172	0.593926	0.657038	0.389858	0.435561	-0.183065	1.37668	-0.00131991
93	HC	-0.593303	0.0059212	-0.388639	-0.462584	0.176793	0.239794	0.127195	-0.285126	0.27649	-0.0637691	0.395982	-0.0124983	1.0723	1.23968	1.93104	1.97884	1.18662	0.233913	0.512726	1.34242	1.57102	1.60229	0.849046	0.965015	0.282519	0.0248654	0.266457	-0.260971	0.014801	-0.310052	-0.395855	0.670026	0.708631	0.536338	0.000366044	0.660183	1.32668	-0.0155517	0.124299	0.0536294	0.767789	0.813211	1.23934	1.94155	0.944613	0.703061	1.87582	1.46863
95	TEHC	0.617588	0.371789	0.0751641	0.658015	0.964335	0.082593	1.04435	1.08196	1.10901	0.711696	0.863597	0.984044	0.866643	1.33757	0.872159	1.64452	0.538936	1.12182	1.11372	0.678048	1.00664	1.55901	2.33975	0.71716	0.0950216	0.471207	-0.404287	0.665778	1.36075	0.288563	0.35975	-0.467771	0.343058	0.515411	1.1412	0.784419	0.457686	0.323712	-0.0296771	0.193045	1.44741	0.870794	0.0953304	-0.862213	-0.301048	0.0991092	1.12599	-0.192495
96	TEHC	1.28018	1.00768	0.964156	0.536465	0.951422	0.786107	0.604031	0.176729	0.0728415	0.519951	1.1527	0.865631	-0.880605	0.0620829	-0.200126	0.442365	-0.406044	-0.0563468	-0.640512	-0.0383605	-0.670624	-1.14865	-1.18905	0.231503	-0.207288	0.469624	0.0468315	0.180063	0.307651	0.149329	0.194593	-0.294171	-0.613845	0.422922	-0.539354	0.895783	0.400789	0.176336	0.386373	0.47616	0.649282	0.143612	0.688431	0.313011	0.575822	1.95062	1.18697	1.54835
97	HC	-0.473558	-0.402462	-0.690754	0.0349893	0.000731423	0.93264	-0.0148544	0.738599	0.278437	0.823693	0.843261	-0.0936992	0.0708459	-0.0967422	0.52776	0.686495	1.54869	0.170127	-0.231825	-1.14829	-1.58482	-0.751692	-0.844286	-1.04657	0.0358763	-0.630385	-1.14071	-0.0782423	-0.612236	-0.113917	0.0573663	-0.419909	-0.735497	-1.05025	-1.58979	-0.51728	0.461841	-0.569811	0.136748	0.683545	-0.451439	0.408679	-0.0779463	-0.105938	-0.0409949	-0.34717	-0.664397	-0.890223
100	TEPG	0.0259594	0.549862	0.358267	0.175437	0.467292	0.35553	-0.2196	-0.109552	0.674104	-0.181394	0.298391	0.428352	0.259764	1.24451	0.818688	0.258262	0.180098	0.42671	0.551658	0.224596	0.450444	0.901234	0.454493	0.208159	-0.676536	0.163299	-0.510913	-0.147679	-0.0891702	-0.0665685	-0.36521	0.47502	0.0855052	0.535838	-0.222716	0.154079	-0.542017	0.324173	-0.490355	0.155412	-0.481606	-0.614726	-0.330438	0.0313328	0.941434	-0.901021	0.00871542	0.441674
101	TEPG	1.67796	1.28607	1.76259	1.45229	1.05796	1.52538	0.463918	0.804376	0.612681	0.443419	0.383752	0.371464	-0.053435	-1.22125	-0.296591	-0.336843	-0.00555311	-0.326332	-0.0916231	-0.781536	-0.611988	0.647233	0.386051	-0.892511	1.57437	1.0561	1.48555	1.75764	1.61456	2.10615	0.292294	-0.0427799	0.187092	-0.8479	0.494045	-0.655843	0.3531	0.889488	0.936808	0.937658	0.968015	1.11261	0.587627	0.57037	1.02847	-0.689433	1.30557	0.286975
102	TEHC	-0.155061	0.171683	0.60519	0.0481728	0.339587	-0.286163	-0.176965	0.0810217	0.203058	0.142521	0.0245625	-0.085856	1.4874	0.618583	1.16941	1.2295	1.15611	1.94067	1.2334	0.759692	0.818446	0.927112	1.06705	1.73224	0.536108	0.407216	0.539937	0.365803	0.251891	1.03681	0.204523	0.0467246	-0.227135	-0.113736	0.0511845	0.881617	0.108447	0.253797	0.596247	0.500735	-0.231729	1.14248	-0.282516	-0.941943	-0.593025	-0.633645	-0.607464	0.237893
103	TEPG	-0.209764	-0.380301	-0.665865	-1.02474	-1.07416	-0.247722	-0.255764	1.25242	-0.0126542	0.456889	0.364061	0.20318	0.775814	1.13062	1.22151	0.905587	2.0594	0.425796	0.428275	-0.137858	-0.204727	0.080111	-0.0698663	-0.0788474	-0.0199108	-0.0847993	-0.25403	-0.93509	0.356675	0.108619	0.480598	0.500403	0.276131	0.847247	-0.0371743	1.00946	0.77029	0.731812	0.362429	-0.0463352	0.434683	0.171553	-0.201339	-0.26021	0.174965	0.313793	-0.808857	0.950925
104	TEHC	0.869396	1.11339	1.12053	1.47135	1.27922	0.593887	0.948258	1.0649	1.72711	1.2442	1.48484	0.832793	0.102499	0.99565	-0.0979773	-0.0801685	0.0897178	1.4578	1.57167	1.97294	0.846487	1.30641	0.858994	1.61231	-1.8034	-1.68254	-1.17655	-2.13983	-1.25926	-0.683333	-0.690511	0.217893	-0.629145	-0.868644	-0.438739	0.459288	0.00250817	0.154379	0.131639	0.0825745	-0.472842	1.03456	0.435668	0.296341	0.485229	0.701777	0.529739	0.993233
106	TEPG	0.490071	-0.102237	0.435167	0.6067	0.603225	-0.407373	0.977874	0.811315	0.783647	1.22249	0.316451	1.11854	2.21565	1.25096	1.92396	2.14923	1.65882	2.03094	0.760564	1.2773	0.631492	1.2803	0.485133	1.01452	0.713485	-0.438451	-0.270492	0.573666	-0.640033	-0.540016	0.334521	0.55837	-0.312082	-0.126582	-1.02214	0.807002	-0.144104	-1.0752	-1.19081	0.527277	-0.68602	-1.1099	-0.508118	-0.971311	-0.588082	0.152938	-0.28467	0.152665
107	TEPG	0.487475	0.729066	0.380085	0.922384	0.636964	0.442442	0.0603878	-0.715381	-0.00494713	-0.967526	-0.349497	0.0854182	-0.0961792	1.51641	1.67045	0.784843	1.66562	1.16617	0.302354	0.0740283	0.956583	1.21791	0.772135	0.671382	-0.829794	0.47452	0.328042	-0.508574	-0.0772924	0.507152	-0.301952	-0.655382	0.38374	-0.564625	-0.480205	-0.942754	0.0938321	0.944567	0.54203	0.20392	0.281216	0.353695	0.0140209	0.700322	0.706806	-0.0131868	0.0861446	0.0196017
108	HC	-0.805996	-0.526114	-0.326609	-0.325112	-1.29645	-0.785379	-0.202873	0.0603403	0.262475	-0.138244	-0.394327	0.225187	1.83436	2.28315	1.72167	1.96936	2.92695	1.9972	1.62172	1.19094	1.26961	1.00663	1.52627	0.468296	0.158721	-0.0201709	-0.438887	0.153509	-0.0123069	0.136766	0.431207	0.854691	0.43849	-0.506273	0.617933	0.626775	-1.17606	-1.0995	-0.709031	-0.828439	-1.03844	-0.964206	-0.269288	-0.549604	0.123269	-0.214823	0.321521	0.226267
109	TEPG	0.843142	0.327861	0.741747	1.03727	0.969298	0.900995	-0.317723	-0.228454	0.177497	0.173062	0.237919	0.0218889	1.41284	1.52894	1.51887	1.46926	1.6303	0.631059	0.614405	1.28594	1.22054	1.94609	1.87501	0.338493	0.148096	0.0398965	0.622002	0.441883	0.911683	0.510617	-1.80355	-1.27867	-0.972687	-0.379545	-0.586631	-1.29446	0.643425	0.22617	0.570595	1.36647	0.923745	1.44755	0.821951	0.913663	0.27214	0.651945	1.32295	0.932831
110	HC	-0.113423	0.0023853	0.302981	0.257289	-0.0209638	-0.545274	-0.57631	-0.638169	-1.32875	-0.895314	-0.923767	-0.701318	1.56366	1.9135	1.77992	2.18614	1.25975	1.92567	-0.601027	0.795152	-0.0272995	0.0808074	0.562337	0.463197	0.166721	0.430915	-0.318254	0.184248	-0.152893	0.348729	-1.25966	-0.272744	-1.75399	-0.46361	-0.891517	-0.675939	0.750776	0.603456	-0.129685	-0.327467	0.451821	1.16012	0.636892	0.262703	0.779039	0.0381327	0.214625	-0.0770136
111	TEHC	0.923041	1.15511	1.09937	0.310752	1.07525	1.20063	0.189458	0.150041	0.956111	0.301472	-0.339257	-0.0584704	0.89298	0.773061	0.90337	1.53452	0.852543	1.27921	0.0658738	0.537014	-0.461639	0.127345	0.492984	-1.17291	1.29771	1.01125	1.2924	1.35241	1.28106	1.37518	-0.391053	-0.615684	0.179372	-0.924171	-0.310778	-0.021536	0.521243	-0.383583	-0.160702	0.796197	0.702006	0.560195	0.0505912	1.19617	0.227326	0.647267	0.214696	-0.793728
112	HC	1.01138	1.39124	1.52135	1.48651	2.17325	0.964465	-0.451342	0.0994471	0.0142669	0.295628	1.23142	-0.185357	0.864074	0.213553	0.531477	1.33551	0.690874	0.793386	-0.187985	-0.687265	-0.937948	0.636483	-0.316354	-0.556337	1.56905	0.431526	1.56649	0.44197	0.520905	1.37294	-0.763281	0.0556324	-0.404896	0.389593	-0.572558	0.325098	1.26954	0.611611	0.671522	-0.0143024	-0.685467	0.627721	0.247875	1.08502	0.513993	0.738503	-0.160326	1.39596
114	HC	0.268846	-0.298227	0.198421	-0.159831	0.574747	0.415148	0.712275	0.606777	0.858923	0.546003	1.0396	1.1016	-0.0617366	1.0281	-0.0999571	-0.235149	-0.331745	-0.0476451	0.425551	-0.166578	-0.617177	0.132173	0.0925766	0.153929	-0.0948023	-0.334545	-0.476088	-0.351515	0.269203	-0.259441	0.59983	0.641726	0.540364	0.276405	0.521009	0.710843	0.021946	0.58408	-0.284153	0.163797	-0.449263	0.18206	-0.299075	-0.0748934	0.366104	-0.677475	-0.638057	-0.404157
115	TEPG	0.55659	0.474118	-0.0884717	0.947299	-0.128232	0.134859	0.00963424	0.539923	0.713625	0.459286	0.321526	0.142983	0.504127	0.468659	1.04745	0.692215	1.00613	0.159545	0.779556	1.27775	0.79725	1.19905	1.37013	1.44013	0.869333	-0.35699	1.15381	-0.289693	-0.144001	-0.155371	0.976007	0.891012	0.305405	1.11464	0.591478	0.599649	-0.0448068	-0.406521	0.943651	0.00108441	0.814367	-0.339958	1.33304	1.16371	0.692474	0.508277	0.65768	1.51158
116	TEPG	1.00929	0.701827	0.664301	0.985112	1.38513	0.978033	-0.345123	-0.549846	-0.437527	-0.312864	0.0602889	-0.448031	0.172707	0.0479075	1.83654	1.44635	1.52981	0.508522	0.550797	0.862969	0.501018	1.04536	1.46227	1.92019	-0.323334	-0.583021	0.424551	0.467711	-0.604641	0.683486	0.235505	0.416656	0.0870012	0.537174	-0.136141	0.776784	0.275866	0.711558	0.567005	0.886154	0.452701	0.831489	-0.0140722	-0.265051	0.129341	0.486938	0.819675	0.300086
117	TEHC	0.129065	0.393995	-0.0378885	0.26432	0.294182	0.0615539	0.865396	1.77419	1.739	1.18272	1.43805	0.447267	-0.593337	-0.547601	-0.19532	-0.215369	-0.557605	-0.76357	-0.459006	-1.28097	-1.21351	-0.888707	-1.23317	-0.773929	-0.164167	0.0358769	-0.25312	-0.879172	0.259445	-0.226957	-0.132092	-0.0652433	0.260778	0.415634	-0.195008	-0.139053	-0.162737	-0.0233065	0.14142	0.17117	-0.0396725	-0.246509	1.38089	1.18849	1.52076	1.19196	1.03486	1.26375
118	TEHC	0.559513	0.547536	0.86237	0.724747	0.604277	0.602043	0.331543	-0.254677	0.303648	-0.263033	0.07824	0.369505	0.990628	1.24832	1.16792	2.04076	1.45822	1.6254	0.529689	0.947928	0.508025	1.07881	1.53107	0.846317	1.38939	1.44449	1.12886	1.66307	1.11698	1.54316	1.23383	0.832858	1.1471	1.18314	1.40131	0.82786	-0.463315	-0.0619029	-0.706231	0.957868	0.728105	0.647943	-0.264525	0.040667	-1.10477	-0.536789	-0.000205335	-0.425943
119	TEPG	1.1161	0.797545	0.853149	1.27087	1.32044	1.69065	0.0182106	0.736115	0.856844	0.243995	0.716729	-0.417259	0.167514	0.525128	-0.0902954	0.951763	0.396168	0.815044	-0.293551	-0.792422	-0.665092	-0.47827	0.245624	-0.513929	0.280205	0.353279	0.454203	1.07219	-0.127908	1.32606	-0.195057	0.245687	0.360848	-0.336137	0.676067	-0.760767	1.14221	0.75066	1.05351	1.24102	1.38314	1.58309	0.423303	0.457949	0.597446	0.179977	0.642102	0.664094
121	TEHC	0.671302	-0.407348	0.654705	-0.232432	-0.862346	0.208253	0.787778	0.115113	0.0511116	0.417769	-0.483877	0.968559	0.0983937	-0.948436	-0.0199031	0.357115	-0.940943	0.108307	1.40876	0.977155	0.975216	0.47365	-0.526865	0.0720612	0.103963	-1.05086	0.4651	-0.261917	-1.11137	-0.4032	0.928597	0.158461	0.0262143	-0.635252	0.0888362	0.527134	-1.28857	0.150323	-1.59845	-0.299713	-0.601808	0.110342	0.287716	0.455428	0.238368	0.359932	1.3948	0.501544
122	HC	0.431152	0.69327	0.763651	0.640368	0.446816	0.411257	-0.631781	-0.72437	-0.576341	-0.581583	-0.414927	-0.485608	-0.513073	-0.434729	0.218559	0.0943375	-0.661335	-0.424479	-0.5379	-0.635052	-0.465963	-0.850526	-0.638789	-0.33651	-0.586686	-0.490845	-0.296411	-0.073655	0.159244	-0.184779	-0.972902	-0.903647	-0.705239	-0.522339	-0.992299	-1.02224	0.830821	0.866071	0.683241	1.27705	0.505348	1.00043	0.873592	0.921269	1.33547	1.40065	0.31424	1.17426
123	HC	0.865871	0.769572	0.613474	1.01968	0.652145	1.68037	0.254292	0.667955	-0.052938	-0.393496	0.38026	-0.119943	-1.37511	-1.24333	-1.0153	-0.864658	-1.91135	-1.64464	-1.10479	-0.752273	-1.21674	0.248359	0.147827	-0.20211	-0.681547	-0.855261	-0.826442	-0.32593	-0.761141	0.258453	0.369988	-0.0743103	-0.193466	0.401731	0.388373	0.712619	-0.414933	-0.377068	-0.4984	-0.648774	-0.529485	-0.561909	1.22722	0.227561	0.843404	1.18382	1.17232	0.77288
[truncated: 26 more columns]
